# Supplementary material for: RNA Demethylase ALKBH5 Prevents Lung Cancer Progression by Regulating EMT and Stemness via Regulating p53
Source: Front Oncol. 2022 Apr 22;12:858694. doi: 10.3389/fonc.2022.858694 (PMC9076132; doi:10.3389/fonc.2022.858694)
Supplement: Supplementary file 1 [file DataSheet_1.zip]

Archive with 33 entries (33 files):
- fig 1a. A549 80% confluence.jpg
- fig 1a. A549 CSCs.jpg
- fig 1a. PC-9 80%.jpg
- fig 1a. PC-9 CSCs.jpg
- fig 1b. cell viability.xlsx
- fig 1c. quantitative PCR for stemness markers.xlsx
- fig 1d. CD24.jpg
- fig 1d. CD44, actin, ALDH1.jpg
- fig 1d. nanog, oct4.jpg
- fig 2a. m6A levels.xlsx
- fig 2b. quantitative PCR for methylation.xlsx
- fig 2c. ALKBH5.jpg
- fig 2c. FTO.jpg
- fig 2c. METLL14.jpg
- fig 2c. WTAP.jpg
- fig 2c. YTHDF1.jpg
- fig 2c. actin, METLL3.jpg
- fig 2c. quantitative wb for methylation.xlsx
- fig 2d. ALKBH5 DEG.jpg
- fig 2d. FTO.jpg
- fig 2d. METTL14 DEG.jpg
- fig 2d. METTL3 DEG.jpg
- fig 2d. WTAP DEG.jpg
- fig 2d. YTHDF1 DEG.jpg
- fig 3a. Wb.jpg
- fig 3b. m6A levels.xlsx
- fig 3c. cell viability.xlsx
- fig 3d. A549 CSCs (1).tif
- fig 3d. A549 CSCs (2).tif
- fig 3d. A549 CSCs (3).tif
- fig 3d. PC-9 CSCs (1).tif
- fig 3d. PC-9 CSCs (2).tif
- fig 3d. PC-9 CSCs (3).tif
