# Supplementary material for: RNA Demethylase ALKBH5 Prevents Lung Cancer Progression by Regulating EMT and Stemness via Regulating p53
Source: Front Oncol. 2022 Apr 22;12:858694. doi: 10.3389/fonc.2022.858694 (PMC9076132; doi:10.3389/fonc.2022.858694)
Supplement: Supplementary file 1 [file DataSheet_1.zip › fig 1b. cell viability.xlsx]

## Sheet: Sheet1
	A549 cells					PC-9 cells
		Parental cells		CSCs			Parental cells		CSCs
	days	means	SD	means	SD	days	means	SD	means	SD
	1	0.19	0.03	0.21	0.02	1	0.25	0.03	0.23	0.01
	2	0.23	0.02	0.29	0.03	2	0.32	0.02	0.35	0.03
	3	0.31	0.04	0.44	0.02	3	0.43	0.02	0.49	0.02
	4	0.4	0.04	0.58	0.04	4	0.53	0.04	0.63	0.02
	5	0.52	0.03	0.82	0.03	5	0.65	0.02	0.92	0.05
