# Supplementary material for: RNA Demethylase ALKBH5 Prevents Lung Cancer Progression by Regulating EMT and Stemness via Regulating p53
Source: Front Oncol. 2022 Apr 22;12:858694. doi: 10.3389/fonc.2022.858694 (PMC9076132; doi:10.3389/fonc.2022.858694)
Supplement: Supplementary file 1 [file DataSheet_1.zip › fig 1c. quantitative PCR for stemness markers.xlsx]

## Sheet: Sheet1
		A549				SPC-A1
		parental cells		CSCs		parental cells		CSCs
		means	SD	means	SD	means	SD	means	SD
	CD24	1	0	1.53	0.04	1	0	1.74	0.47
	CD44	1	0	4.76	0.43	1	0	5.25	0.35
	ALDH1	1	0	5.77	0.31	1	0	5.31	0.47
	Nanog	1	0	4.26	0.72	1	0	5.66	0.67
	2021-10-04	1	0	3.68	0.65	1	0	4.15	0.35
	SOX2	1	0	4.66	0.45	1	0	3.57	0.68
