# Supplementary material for: RNA Demethylase ALKBH5 Prevents Lung Cancer Progression by Regulating EMT and Stemness via Regulating p53
Source: Front Oncol. 2022 Apr 22;12:858694. doi: 10.3389/fonc.2022.858694 (PMC9076132; doi:10.3389/fonc.2022.858694)
Supplement: Supplementary file 1 [file DataSheet_1.zip › fig 2a. m6A levels.xlsx]

## Sheet: Sheet1
		A549				PC-9
		parental cells		CSCs		parental cells		CSCs
		MEANS	SD	MEANS	SD	MEANS	SD	MEANS	SD
	relative m6A methylation	0.24	0.03	0.09	0.01	0.27	0.02	0.19	0.03
