# Supplementary material for: RNA Demethylase ALKBH5 Prevents Lung Cancer Progression by Regulating EMT and Stemness via Regulating p53
Source: Front Oncol. 2022 Apr 22;12:858694. doi: 10.3389/fonc.2022.858694 (PMC9076132; doi:10.3389/fonc.2022.858694)
Supplement: Supplementary file 1 [file DataSheet_1.zip › fig 2b. quantitative PCR for methylation.xlsx]

## Sheet: Sheet1
	Relative mRNA levels
		A549				PC-9
		parental cells		CSCs		parental cells		CSCs
		MEANS	SD	MEANS	SD	MEANS	SD	MEANS	SD
	METTL3	1	0	1.95	0.07	1	0	2.13	0.23
	METTL14	1	0	1.25	0.07	1	0	1.09	0.05
	YTHDF1	1	0	0.98	0.16	1	0	1.13	0.05
	WTAP	1	0	1.22	0.03	1	0	1.35	0.07
	FTO	1	0	2.25	0.06	1	0	1.77	0.04
	ALKBH5	1	0	2.47	0.13	1	0	1.33	0.05
