# Supplementary material for: RNA Demethylase ALKBH5 Prevents Lung Cancer Progression by Regulating EMT and Stemness via Regulating p53
Source: Front Oncol. 2022 Apr 22;12:858694. doi: 10.3389/fonc.2022.858694 (PMC9076132; doi:10.3389/fonc.2022.858694)
Supplement: Supplementary file 1 [file DataSheet_1.zip › fig 2c. quantitative wb for methylation.xlsx]

## Sheet: Sheet1
		Relative protein levels normalized to actin
		A549				SPC-A1
		parental cells		CSCs		parental cells		CSCs
		MEANS	SD	MEANS	SD	MEANS	SD	MEANS	SD
	METTL3	0.85	0.03	1.23	0.04	0.81	0.03	0.99	0.02
	METTL14	0.71	0.02	0.51	0.03	0.43	0.02	0.41	0.03
	YTHDF1	1.1	0.03	1.04	0.02	1.01	0.03	1.03	0.03
	WTAP	0.73	0.02	0.78	0.02	0.62	0.02	0.58	0.04
	FTO	0.43	0.03	0.87	0.04	0.36	0.02	0.44	0.02
	ALKBH5	1.15	0.02	2.31	0.07	1.04	0.02	1.09	0.04
