# Supplementary material for: RNA Demethylase ALKBH5 Prevents Lung Cancer Progression by Regulating EMT and Stemness via Regulating p53
Source: Front Oncol. 2022 Apr 22;12:858694. doi: 10.3389/fonc.2022.858694 (PMC9076132; doi:10.3389/fonc.2022.858694)
Supplement: Supplementary file 1 [file DataSheet_1.zip › fig 3b. m6A levels.xlsx]

## Sheet: Sheet1
		A549						SPC-A1
		siScrambled		siMETLL3		siALKBH5		siScrambled		siMETLL3		siALKBH5
		MEANS	SD	MEANS	SD	MEANS	SD	MEANS	SD	MEANS	SD	MEANS	SD
	M6A LEVELS	0.12	0.01	0.08	0.01	0.31	0.02	0.17	0.02	0.09	0.01	0.28	0.02
