# Supplementary material for: RNA Demethylase ALKBH5 Prevents Lung Cancer Progression by Regulating EMT and Stemness via Regulating p53
Source: Front Oncol. 2022 Apr 22;12:858694. doi: 10.3389/fonc.2022.858694 (PMC9076132; doi:10.3389/fonc.2022.858694)
Supplement: Supplementary file 1 [file DataSheet_1.zip › fig 3c. cell viability.xlsx]

## Sheet: Sheet1
		A549 CSCs						PC-9 CSCs
		siScrambled		siMETLL3		siALKBH5		siScrambled		siMETLL3		siALKBH5
	days	means	SD	means	SD	means	SD	means	SD	means	SD	means	SD
	1	0.19	0.02	0.18	0.01	0.2	0.03	0.21	0.02	0.2	0.02	0.21	0.03
	2	0.26	0.01	0.24	0.03	0.24	0.02	0.33	0.02	0.25	0.02	0.26	0.01
	3	0.39	0.02	0.33	0.02	0.29	0.02	0.44	0.03	0.39	0.01	0.33	0.03
	4	0.54	0.03	0.48	0.02	0.37	0.03	0.59	0.02	0.55	0.03	0.42	0.02
	5	0.75	0.05	0.67	0.04	0.49	0.04	0.79	0.02	0.67	0.02	0.51	0.03
