# Supplementary material for: RNA Demethylase ALKBH5 Prevents Lung Cancer Progression by Regulating EMT and Stemness via Regulating p53
Source: Front Oncol. 2022 Apr 22;12:858694. doi: 10.3389/fonc.2022.858694 (PMC9076132; doi:10.3389/fonc.2022.858694)
Supplement: Supplementary file 2 [file DataSheet_2.zip]

Archive with 28 entries (28 files):
- fig 3e. A549 CSCs (1).jpg
- fig 3e. A549 CSCs (2).jpg
- fig 3e. A549 CSCs (3).jpg
- fig 3e. PC-9 (1).jpg
- fig 3e. PC-9 (2).jpg
- fig 3e. PC-9 (3).jpg
- fig 3e. quantitative analysis.xlsx
- fig 3f. A549 CSCs (1).jpg
- fig 3f. A549 CSCs (2).jpg
- fig 3f. A549 CSCs (3).jpg
- fig 3f. PC-9 (1).jpg
- fig 3f. PC-9 (2).jpg
- fig 3f. PC-9 (3).jpg
- fig 3f. quantitative analysis.xlsx
- fig 4a. ╖╬┴█░⌐ ALKBH5.jpg
- fig 4a. ╖╬┴█░⌐ II, III╞┌ ALKBH5 12N 10í┴.jpg
- fig 4a. ╖╬┴█░⌐ II, III╞┌ ALKBH5 12N 4í┴.jpg
- fig 4a. ╖╬┴█░⌐ II, III╞┌ ALKBH5 12T 10í┴.jpg
- fig 4a. ╖╬┴█░⌐ II, III╞┌ ALKBH5 12T 4í┴.jpg
- fig 4a. ╖╬┴█░⌐ II╞┌ ALKBH5 20N 10í┴.jpg
- fig 4a. ╖╬┴█░⌐ II╞┌ ALKBH5 20N 4í┴.jpg
- fig 4a. ╖╬┴█░⌐ II╞┌ ALKBH5 20T 10í┴.jpg
- fig 4a. ╖╬┴█░⌐ II╞┌ ALKBH5 20T 4í┴.jpg
- fig 4b. 21N.jpg
- fig 4b. 21T.jpg
- fig 4b. 24N.jpg
- fig 4b. 24T.jpg
- fig 4b. ╖╬╧┘░⌐ALKBH5.jpg
