# Supplementary material for: RNA Demethylase ALKBH5 Prevents Lung Cancer Progression by Regulating EMT and Stemness via Regulating p53
Source: Front Oncol. 2022 Apr 22;12:858694. doi: 10.3389/fonc.2022.858694 (PMC9076132; doi:10.3389/fonc.2022.858694)
Supplement: Supplementary file 2 [file DataSheet_2.zip › fig 3e. quantitative analysis.xlsx]

## Sheet: Sheet1
						siScrambled		siMETLL3		siALKBH5
						means	SD	means	SD	means	SD
					A549	254	21	285	31	65	9
					SPC-A1	105	9	132	25	59	6
