# Supplementary material for: RNA Demethylase ALKBH5 Prevents Lung Cancer Progression by Regulating EMT and Stemness via Regulating p53
Source: Front Oncol. 2022 Apr 22;12:858694. doi: 10.3389/fonc.2022.858694 (PMC9076132; doi:10.3389/fonc.2022.858694)
Supplement: Supplementary file 3 [file DataSheet_3.zip]

Archive with 30 entries (30 files):
- fig 5a. quantitative analysis p15.xlsx
- fig 5a. siALKHB5.jpg
- fig 5a. siMETLL3.jpg
- fig 5a. siScrambled.jpg
- fig 5b. siALKBH5 (1).jpg
- fig 5b. siALKBH5 (2).jpg
- fig 5b. siMETLL3 (1).jpg
- fig 5b. siMETLL3 (2).jpg
- fig 5b. siScrambled (1).jpg
- fig 5b. siScrambled (2).jpg
- fig 5c. E-cadherin.jpg
- fig 5c. Nanog.jpg
- fig 5c. Oc't4.jpg
- fig 5c. Sox2.jpg
- fig 5c. actin.jpg
- fig 5c. quantitative wb results.xlsx
- fig 6a. TP53_ALKBH5_correlation_jtrgj.pdf
- fig 6a. TP53_ALKBH5_correlation_mmamr.pdf
- fig 6b. p53, actin.jpg
- fig 6c. quantitative mRNA results.xlsx
- fig 6c. wb.jpg
- fig 6d. m6A levels.xlsx
- fig 7a. cell viability.xlsx
- fig 7b. A549 (1).tif
- fig 7b. A549 (2).tif
- fig 7b. A549 (3).tif
- fig 7b. PC-9 (1).tif
- fig 7b. PC-9 (2).tif
- fig 7b. PC-9 (3).tif
- fig 7b. cell cycle phases.xlsx
