# Supplementary material for: RNA Demethylase ALKBH5 Prevents Lung Cancer Progression by Regulating EMT and Stemness via Regulating p53
Source: Front Oncol. 2022 Apr 22;12:858694. doi: 10.3389/fonc.2022.858694 (PMC9076132; doi:10.3389/fonc.2022.858694)
Supplement: Supplementary file 3 [file DataSheet_3.zip › fig 5a. quantitative analysis p15.xlsx]

## Sheet: Sheet1
				Alpha-fetoprotein	0.408093	0.0285665	0.0772288	0.00540602		40.8093	2.85665	7.72288	0.540602
				BMPR-1A	0.273409	0.0191386	-0.148513	-0.0103959		27.3409	1.91386	-14.8513	-1.03959
				ALK-6	0.291649	0.0221653	-0.191437	-0.0145492		29.1649	2.21653	-19.1437	-1.45492
				Brachyury	0.152828	0.0116149	0.115999	0.0088159		15.2828	1.16149	11.5999	0.88159
				CD38	-0.0811656	-0.00616859	0.111918	0.00850579		-8.11656	-0.616859	11.1918	0.850579
				E-Cadherin	-0.12161	-0.00985044	-0.34949	-0.0283087		-12.161	-0.985044	-34.949	-2.83087
				GATA4	0.0457816	0.00370831	0.220787	0.0178838		4.57816	0.370831	22.0787	1.78838
				hCG beta	0.0129279	0.00113765	0.0920279	0.00809845		1.29279	0.113765	9.20279	0.809845
				Nanog	0.142088	0.0125037	0.284354	0.0250232		14.2088	1.25037	28.4354	2.50232
				Nestin	0.472412	0.0297619	0.678246	0.0427295		47.2412	2.97619	67.8246	4.27295
				Oct	0.474848	0.0417867	0.817222	0.0719155		47.4848	4.17867	81.7222	7.19155
				SOX2	0.41668	0.0366678	0.586315	0.0515957		41.668	3.66678	58.6315	5.15957
				VEGFR2	0.2221	0.0195448	0.393257	0.0346066		22.21	1.95448	39.3257	3.46066
