# Supplementary material for: RNA Demethylase ALKBH5 Prevents Lung Cancer Progression by Regulating EMT and Stemness via Regulating p53
Source: Front Oncol. 2022 Apr 22;12:858694. doi: 10.3389/fonc.2022.858694 (PMC9076132; doi:10.3389/fonc.2022.858694)
Supplement: Supplementary file 3 [file DataSheet_3.zip › fig 5c. quantitative wb results.xlsx]

## Sheet: Sheet1
		A549						PC-9
		siScrambled		siMETLL3		siALKBH5		siScrambled		siMETLL3		siALKBH5
	E-cadherin	0.32	0.02	0.49	0.03	1.04	0.05	0.1	0.01	0.39	0.03	0.92	0.04
	Nanog	2.57	0.06	2.01	0.12	0.64	0.03	2.25	0.09	2.01	0.03	0.96	0.07
	2021-10-04	0.38	0.03	0.29	0.01	0.09	0.04	0.47	0.02	0.42	0.04	0.23	0.02
	Sox2	0.85	0.04	0.61	0.03	0.12	0.03	0.45	0.03	0.51	0.02	0.41	0.03
