# Supplementary material for: RNA Demethylase ALKBH5 Prevents Lung Cancer Progression by Regulating EMT and Stemness via Regulating p53
Source: Front Oncol. 2022 Apr 22;12:858694. doi: 10.3389/fonc.2022.858694 (PMC9076132; doi:10.3389/fonc.2022.858694)
Supplement: Supplementary file 3 [file DataSheet_3.zip › fig 6c. quantitative mRNA results.xlsx]

## Sheet: Sheet1
		A549						SPC-A1
		1		2		3		4		5		6
	METLL3	1	0	1.15	0.05	1.05	0.09	1	0	0.98	0.09	1.05	0.09
	FTO	1	0	1.09	0.15	0.95	0.09	1	0	1.05	0.03	1.25	0.09
	ALKBH5	1	0	0.65	0.03	0.35	0.07	1	0	3.59	0.25	1.25	0.03
