# Supplementary material for: RNA Demethylase ALKBH5 Prevents Lung Cancer Progression by Regulating EMT and Stemness via Regulating p53
Source: Front Oncol. 2022 Apr 22;12:858694. doi: 10.3389/fonc.2022.858694 (PMC9076132; doi:10.3389/fonc.2022.858694)
Supplement: Supplementary file 3 [file DataSheet_3.zip › fig 6d. m6A levels.xlsx]

## Sheet: Sheet1
		A549						SPC-A1
		1		2		3		4		5		6
		means	SD	means	SD	means	SD	means	SD	means	SD	means	SD
	m6A levels	0.31	0.02	0.47	0.02	0.13	0.02	0.37	0.02	0.21	0.02	0.44	0.02
