# Supplementary material for: RNA Demethylase ALKBH5 Prevents Lung Cancer Progression by Regulating EMT and Stemness via Regulating p53
Source: Front Oncol. 2022 Apr 22;12:858694. doi: 10.3389/fonc.2022.858694 (PMC9076132; doi:10.3389/fonc.2022.858694)
Supplement: Supplementary file 3 [file DataSheet_3.zip › fig 7a. cell viability.xlsx]

## Sheet: Sheet1
		A549								SPC-A1
		shScrambled		shp53		shScrambled+PFT-α				Vector		p53		p53+PFT-α
		0.1995	0.021	0.171	0.0095	0.196	0.0294			0.19845	0.0189	0.19	0.019	0.2058	0.0294
		0.2808	0.0108	0.2208	0.0276	0.2352	0.0196			0.32076	0.01944	0.23	0.0184	0.2842	0.0098
		0.4212	0.0216	0.3036	0.0184	0.2726	0.0188			0.42768	0.02916	0.3588	0.0092	0.392	0.0282
		0.594	0.033	0.408	0.017	0.3367	0.0273			0.5841	0.0198	0.4675	0.0255	0.636	0.0182
		0.825	0.055	0.5695	0.034	0.4165	0.0364			0.7821	0.0198	0.5695	0.017	0.7176	0.0273
