# Supplementary material for: RNA Demethylase ALKBH5 Prevents Lung Cancer Progression by Regulating EMT and Stemness via Regulating p53
Source: Front Oncol. 2022 Apr 22;12:858694. doi: 10.3389/fonc.2022.858694 (PMC9076132; doi:10.3389/fonc.2022.858694)
Supplement: Supplementary file 3 [file DataSheet_3.zip › fig 7b. cell cycle phases.xlsx]

## Sheet: Sheet1
					G1/G0		S		G2/M
			A549	1	30.76	1.5	35.2	2.2	34.04	1.9
				2	45.7	2.6	29.3	0.9	25	0.7
				3	38.5	0.9	34.5	1.2	27	1.8
			SPC-A1	1	32.4	1.1	31.3	0.9	36.2	0.5
				2	57.2	0.9	28.8	1.5	14	0.7
				3	33.7	1.7	32.5	1.2	33.8	1.8
