# Supplementary material for: RNA Demethylase ALKBH5 Prevents Lung Cancer Progression by Regulating EMT and Stemness via Regulating p53
Source: Front Oncol. 2022 Apr 22;12:858694. doi: 10.3389/fonc.2022.858694 (PMC9076132; doi:10.3389/fonc.2022.858694)
Supplement: Supplementary file 4 [file DataSheet_4.zip]

Archive with 41 entries (41 files):
- fig 7c. A549 (1).jpg
- fig 7c. A549 (2).jpg
- fig 7c. A549 (3).jpg
- fig 7c. PC-9 (1).jpg
- fig 7c. PC-9 (2).jpg
- fig 7c. PC-9 (3).jpg
- fig 7c. quantitative analysis.xlsx
- fig 7d. A549 CSCs, shScrambled (1).jpg
- fig 7d. A549 CSCs, shScrambled (2).jpg
- fig 7d. A549 CSCs, shScrambled (3).jpg
- fig 7d. A549 CSCs, shScrambled (4).jpg
- fig 7d. A549 CSCs, shScrambled (5).jpg
- fig 7d. A549 CSCs, shp53 (1).jpg
- fig 7d. A549 CSCs, shp53 (2).jpg
- fig 7d. A549 CSCs, shp53 (3).jpg
- fig 7d. A549 CSCs, shp53 (4).jpg
- fig 7d. A549 CSCs, shp53 (5).jpg
- fig 7d. A549 CSCs, shp53+PFT-A (1).jpg
- fig 7d. A549 CSCs, shp53+PFT-A (2).jpg
- fig 7d. A549 CSCs, shp53+PFT-A (3).jpg
- fig 7d. A549 CSCs, shp53+PFT-A (4).jpg
- fig 7d. A549 CSCs, shp53+PFT-A (5).jpg
- fig 7d. PC-9, p53 (1).jpg
- fig 7d. PC-9, p53 (2).jpg
- fig 7d. PC-9, p53 (3).jpg
- fig 7d. PC-9, p53 (4).jpg
- fig 7d. PC-9, p53 (5).jpg
- fig 7d. PC-9, p53+PFT-A (1).jpg
- fig 7d. PC-9, p53+PFT-A (2).jpg
- fig 7d. PC-9, p53+PFT-A (3).jpg
- fig 7d. PC-9, p53+PFT-A (4).jpg
- fig 7d. PC-9, p53+PFT-A (5).jpg
- fig 7d. PC-9, vector (1).jpg
- fig 7d. PC-9, vector (2).jpg
- fig 7d. PC-9, vector (3).jpg
- fig 7d. PC-9, vector (4).jpg
- fig 7d. PC-9, vector (5).jpg
- fig 8a. quantitative PCR anaylsis.xlsx
- fig 8b. PRRX1.jpg
- fig 8b. quantitative WB anaylsis.xlsx
- fig 8b. a┬-actin.jpg
