# Supplementary material for: RNA Demethylase ALKBH5 Prevents Lung Cancer Progression by Regulating EMT and Stemness via Regulating p53
Source: Front Oncol. 2022 Apr 22;12:858694. doi: 10.3389/fonc.2022.858694 (PMC9076132; doi:10.3389/fonc.2022.858694)
Supplement: Supplementary file 4 [file DataSheet_4.zip › fig 7c. quantitative analysis.xlsx]

## Sheet: Sheet1
						1		2		3
					A549	212	15	157	22	68	12
					SPC-A1	185	12	104	5	201	35
