# Supplementary material for: RNA Demethylase ALKBH5 Prevents Lung Cancer Progression by Regulating EMT and Stemness via Regulating p53
Source: Front Oncol. 2022 Apr 22;12:858694. doi: 10.3389/fonc.2022.858694 (PMC9076132; doi:10.3389/fonc.2022.858694)
Supplement: Supplementary file 4 [file DataSheet_4.zip › fig 8a. quantitative PCR anaylsis.xlsx]

## Sheet: Sheet1
		shScrambled		shp53		shScrambled+PFT-α		vector		p53		p53+PFT-α
	PRRX1	1	0	0.26	0.03	0.35	0.03	1	0	2.95	0.15	1.44	0.14
	Sox2	1	0	1.27	0.04	0.89	0.06	1	0	1.36	0.04	1.29	0.09
	E-cadherin	1	0	1.59	0.03	2.27	0.08	1	0	0.38	0.04	0.89	0.04
