# Supplementary material for: RNA Demethylase ALKBH5 Prevents Lung Cancer Progression by Regulating EMT and Stemness via Regulating p53
Source: Front Oncol. 2022 Apr 22;12:858694. doi: 10.3389/fonc.2022.858694 (PMC9076132; doi:10.3389/fonc.2022.858694)
Supplement: Supplementary file 4 [file DataSheet_4.zip › fig 8b. quantitative WB anaylsis.xlsx]

## Sheet: Sheet1
		shScrambled		shp53		shScrambled+PFT-α		vector		p53		p53+PFT-α
	PRRX1	0.95	0.03	0.15	0.03	0.18	0.02	0.38	0.02	0.85	0.03	0.54	0.02
	Sox2	1.03	0.02	0.45	0.03	0.34	0.02	0.38	0.02	0.96	0.02	0.45	0.03
	E-cadherin	0.07	0.01	0.34	0.02	0.46	0.02	0.29	0.03	0.08	0.01	0.47	0.05
