# Supplementary material for: RNA Demethylase ALKBH5 Prevents Lung Cancer Progression by Regulating EMT and Stemness via Regulating p53
Source: Front Oncol. 2022 Apr 22;12:858694. doi: 10.3389/fonc.2022.858694 (PMC9076132; doi:10.3389/fonc.2022.858694)
Supplement: Supplementary file 5 [file DataSheet_5.zip]

Archive with 13 entries (13 files):
- fig 9a. IMG_20210721_113045.jpg
- fig 9a. IMG_20210721_122419.jpg
- fig 9b. shALKBH5-1_2.0x.jpg
- fig 9b. shALKBH5-1_20x.jpg
- fig 9b. shALKBH5-2_2.0x.jpg
- fig 9b. shALKBH5-2_20x.jpg
- fig 9b. shALKBH5-3_2.0x.jpg
- fig 9b. shALKBH5-3_20x.jpg
- fig 9b. shALKBH5-4_2.0x.jpg
- fig 9b. shALKBH5-4_20x.jpg
- fig 9b. shScrambled-1_2.0x.jpg
- fig 9b. shScrambled-1_20x.jpg
- fig 9b. shScrambled-2_2.0x.jpg
