# Supplementary material for: RNA Demethylase ALKBH5 Prevents Lung Cancer Progression by Regulating EMT and Stemness via Regulating p53
Source: Front Oncol. 2022 Apr 22;12:858694. doi: 10.3389/fonc.2022.858694 (PMC9076132; doi:10.3389/fonc.2022.858694)
Supplement: Supplementary file 6 [file DataSheet_6.zip]

Archive with 14 entries (14 files):
- fig 9b. shScrambled-2_20x.jpg
- fig 9b. shScrambled-3_2.0x.jpg
- fig 9b. shScrambled-3_20x.jpg
- fig 9b. shScrambled-4_2.0x.jpg
- fig 9b. shScrambled-4_20x.jpg
- fig 9b. shScrambled-5_2.0x.jpg
- fig 9b. shScrambled-5_20x.jpg
- fig 9b. shScrambled-6_2.0x.jpg
- fig 9b. shScrambled-6_20x.jpg
- fig 9c. shALKBH5-1_2.0x ki67.jpg
- fig 9c. shALKBH5-1_20x ki67.jpg
- fig 9c. shALKBH5-2_2.0x ki67.jpg
- fig 9c. shALKBH5-2_20x ki67.jpg
- fig 9c. shALKBH5-3_2.0x ki67.jpg
